# Supplementary material for: Association of Epigenetic Differences Screened in a Few Cases of Monozygotic Twins Discordant for Attention-Deficit Hyperactivity Disorder With Brain Structures
Source: Front Neurosci. 2022 Jan 21;15:799761. doi: 10.3389/fnins.2021.799761 (PMC8823258; doi:10.3389/fnins.2021.799761)
Supplement: Supplementary file 3 [file Data_Sheet_1.CSV]

ID	ADHD	female	age	FSIQ	epithelial cells	cg00025405	cg00411843	cg00416255	cg00966255	cg01980222	cg02322229	cg02753619	cg02860602	cg03195600	cg03220187	cg03700121	cg03832293	cg04430024	cg04850211	cg05600626	cg05803913	cg05833251	cg06052716	cg06111526	cg06385383	cg07425090	cg08254353	cg08676438	cg08833670	cg09154309	cg09973105	cg10449882	cg11476326	cg12109797	cg12326749	cg12437809	cg12507363	cg12810354	cg13304638	cg13390059	cg14028653	cg15451698	cg16475887	cg16524139	cg17547033	cg18007455	cg18265326	cg18430990	cg19181132
X203748260078_R02C01	0	0	13.75	99	0.146004409	0.769158026	0.048276654	0.99155339	0.954758537	0.081660129	0.975856329	0.002872761	0.039794026	0.166424861	0.005341523	0.057687752	0.912225234	0.738552045	0.750513796	0.970438045	0.033281228	0.004691888	0.192612755	0.039533297	0.911417764	0.010552166	0.235288531	0.221688933	0.04864811	0.941712462	0.408658153	0.013925882	0.987473545	0.04400429	0.987418283	0.877677737	0.908372766	0.638475255	0.021496089	0.931306411	0.939433002	0.77273005	0.098391936	0.010314335	0.590776457	0.863663316	0.592642435	0.072333323	0.021023578
X203748260078_R04C01	0	1	12.58	104	0.310676388	0.809288819	0.301770721	0.951603519	0.921439562	0.289128293	0.984158144	0.005150027	0.036930085	0.165979821	0.010270642	0.056655688	0.929320998	0.6241325	0.780137434	0.964388287	0.389235849	0.004124451	0.244210391	0.045256954	0.910708557	0.000901856	0.266431396	0.26496664	0.032605112	0.956222033	0.500047922	0.005644386	0.983377667	0.072224588	0.977010616	0.875162916	0.926179162	0.680552105	0.021931031	0.911392211	0.944082309	0.67818007	0.11534205	0.013501464	0.650104818	0.825383992	0.68739043	0.077509606	0.014018752
X203748260078_R06C01	0	0	15.50	101	0.282324026	0.782097788	0.076110276	0.982615236	0.919239459	0.239085202	0.985642465	0.002658981	0.031488267	0.194222337	0.017337738	0.063868733	0.96341062	0.682713543	0.753938957	0.966608211	0.008385352	0.002879734	0.219021332	0.057653313	0.930908752	0.005260795	0.248357487	0.240111884	0.052008809	0.965104424	0.540421584	0.00745315	0.976503476	0.005038604	0.965825937	NA	0.937850444	0.717881046	0.010198374	0.942255514	0.959234763	0.714083909	0.077209442	0.0135231	0.565866895	0.841621484	0.606827504	0.060737709	0.024975979
X203748260078_R08C01	0	0	16.00	109	0.103277767	0.794073549	0.026048658	0.814579038	0.976572674	0.071309494	0.931087286	0.002548835	0.021334529	0.135073103	0.019677224	0.028723027	0.890404703	0.725135835	0.836412033	0.92124676	0.038032396	0.023214442	0.137489482	0.054000106	0.867207101	0.000842644	0.180599584	0.133247234	0.058390851	0.96444192	0.463864603	0.001832258	0.929568417	0.078479482	0.854599334	0.865084522	0.911012602	0.620128759	0.000955138	0.886995761	0.967371172	0.890467622	0.043954097	0.004114329	0.649115394	0.924897555	0.460374987	0.060267386	0.007469476
X203748260085_R01C01	0	0	14.67	113	0.377494322	0.729126976	0.044671176	0.953931063	NA	0.255262787	0.979328023	0.005013234	0.036362498	0.185196485	0.009354453	0.053634356	0.978311743	0.579406067	0.675239148	0.937493524	0.041296132	0.005284876	0.246893569	0.035229014	0.939229714	0.006312699	0.201563561	0.302289916	0.03987527	0.964313183	0.504601029	0.018758872	0.985478498	0.048939792	0.973951211	0.787373595	0.912609136	0.690034601	0.03749168	0.876290049	0.946855477	0.6370962	0.112372967	0.011704959	0.570398233	0.864888171	0.660515501	0.104185643	0.033001871
X203748260085_R03C01	0	0	11.75	101	0.423747276	0.764234207	0.036860731	0.934994275	0.924194337	0.275789718	0.981555166	0.005737264	0.030901284	0.182239872	0.008631155	0.087150547	0.862283416	0.507124943	0.635636977	0.947087328	0.025569148	0.004583493	0.17257157	0.044582175	0.822198136	0.006806748	0.265983994	0.27778695	0.048923767	0.954102198	0.49663044	0.002411684	0.988028164	0.02421441	0.960987618	0.821293677	0.895288416	0.750991146	0.00608175	0.854097411	0.933306861	0.611691474	0.227197778	0.017608777	0.69202495	0.822939285	0.700797485	0.078483668	0.019984746
X203748260085_R05C01	0	0	14.75	125	0.301805403	0.820541901	0.052472563	0.915137722	0.977050206	0.224608794	0.97620376	0.004968369	0.045740088	0.21501281	0.02611164	0.12370744	0.871081581	0.719661402	0.691587273	0.953583275	0.049094181	0.005238179	0.232029229	0.109661149	0.901586943	0.004445935	0.262434747	0.257643775	0.056704153	0.974186799	0.503994944	0.012590183	0.986361141	0.068773873	0.941195828	0.759727841	0.948849343	0.752666391	1.64567E-09	0.968523842	0.953538213	0.751242777	0.180052701	0.017357731	0.582894243	0.910581182	0.667972913	0.085486538	0.028546017
X203755070101_R02C01	0	0	13.00	127	0.155061801	0.752551328	0.064428674	0.985021715	0.912567034	0.129138749	0.965535467	0.005778368	0.020974539	0.15434672	6.31967E-05	0.039668975	0.944517977	0.731934553	0.638299241	0.967271209	0.031108189	0.008848889	0.250158454	0.053247863	0.885582551	0.007843447	0.239132708	0.184521678	0.031101656	0.956135947	0.461701072	0.00765104	0.992762722	0.02813983	0.983643719	0.930981002	0.936568831	0.653821941	0.017940794	0.937328575	0.956043992	0.760925127	0.117795409	0.012278094	0.604154749	0.808053173	0.53315428	0.084946264	0.014934158
X203755070101_R04C01	0	0	13.33	105	0.642645917	0.81245575	0.036819946	0.956025142	0.933941166	0.45780276	0.976372615	0.003101755	0.048002146	0.184499151	0.005554608	0.063443744	0.951485824	0.318406092	0.826809411	0.955190799	0.016214207	0.002580127	0.249274311	0.018746057	0.883904492	0.001164418	0.250315784	0.358871515	0.077579645	0.940955759	0.604465203	0.00597601	0.993339689	0.008812634	0.981359864	NA	0.89169921	0.667343056	0.012863411	0.893801072	0.958962749	0.539626114	0.246180368	0.01592255	0.687211446	0.83643381	0.765848095	0.078625966	0.035911497
X203755070101_R06C01	0	0	15.92	107	0.334299351	0.794313952	0.050001437	0.931299197	0.915268594	0.289101225	0.96962606	0.005631103	0.038197125	0.189260449	0.005743435	0.067454057	0.947513719	0.600135048	0.661487796	0.961530646	0.041677865	0.003214256	0.187685812	0.03113961	0.953393956	0.003370704	0.226584515	0.240429081	0.057778831	0.952290591	0.546872115	0.004230453	0.980617293	0.023628804	0.975019649	0.808720733	0.928301055	0.702351652	0.025867647	0.834662794	0.942074127	0.704332915	0.098261205	0.018390906	0.58550495	0.840870354	0.638023226	0.07271909	0.030076222
X203755080004_R04C01	0	0	15.75	114	0.25522897	0.764153316	0.147037052	0.983019927	0.937449999	0.201463738	0.973928032	0.00456546	0.008495042	0.186093191	0.00638778	0.071733935	0.919454468	0.661245256	0.743325208	0.963259678	0.035737531	0.009734837	0.256678965	0.042058305	0.926385741	0.009379592	0.300173558	0.289166519	0.029663278	0.95259419	0.539334452	0.007939311	0.981123812	0.07904347	0.97334954	0.88243504	0.934252392	0.649754918	0.072074518	0.882907179	0.93615934	0.796244723	0.16371351	0.016349154	0.650167006	0.897307971	0.573121762	0.126646628	0.033183759
X203755080004_R06C01	0	0	16.33	107	0.328912655	0.748495575	0.091041195	0.980738813	0.935245391	0.309746806	0.978895576	0.008314509	0.038980653	0.211920474	0.017650044	0.063612348	0.955828487	0.622509132	0.78783588	0.936994479	0.031520937	0.001362027	0.253291098	0.043645552	0.922771924	0.00562088	0.249488512	0.201149645	0.030653246	0.969607712	0.528579093	0.0048189	0.970906123	0.056099318	0.959295235	0.808401861	0.941001261	0.624089054	0.041780031	0.891085403	0.954411479	0.728735862	0.212561027	0.018910401	0.659414784	0.857540334	0.639991959	0.10571671	0.019893978
X203755080004_R08C01	0	1	16.58	99	0.226373031	0.881581447	0.338929939	0.810573757	0.834957069	0.218524463	0.981026003	0.01340534	0.037885205	0.163073639	0.005489114	0.054252314	0.934453742	0.704180057	0.678199584	0.975771058	0.609753747	0.003795238	0.284239103	0.046376393	0.969784075	0.001733699	0.178952344	0.284640391	0.037920689	0.981915632	0.47319876	0.006375775	0.979537586	1.20013E-08	0.985571235	0.810659871	0.938241604	0.680788379	0.011277233	0.863920463	0.966166369	0.728030499	0.157395878	0.005254242	0.532594553	0.862516556	0.703097205	0.133789361	0.030597595
X203757350003_R01C01	0	0	12.08	117	0.189847694	0.757244982	0.040719642	0.942512146	0.914719379	0.213230882	0.976009113	0.002741499	0.031257693	0.163397534	0.005891197	0.037570399	0.950844351	0.728740288	0.704637757	0.955333101	0.010159707	0.004167396	0.235089207	0.045404824	0.963350979	5.87684E-05	0.24555186	0.195296822	0.038861004	0.950051584	0.461966793	0.008506278	0.987283678	0.027171668	0.969922949	0.894166465	0.908740835	0.651473694	0.028534869	0.907826998	0.966757932	0.732972989	0.120755177	0.013294239	0.608425673	0.893990296	0.672616792	0.122262269	0.015962532
X203757350003_R03C01	0	0	11.92	92	0.397882412	0.802900026	0.034242555	0.98127082	0.911893944	0.340666666	0.962515179	0.003161851	0.045173088	0.274303702	0.005755459	0.048345845	0.927413749	0.503075423	0.620501981	0.949870816	0.039084683	0.010399605	0.189773317	0.042456831	0.964548127	0.00185413	0.232358841	0.256491705	0.02805244	0.960822985	0.511590677	0.009203042	0.994782709	0.021597677	0.974484496	0.821263542	0.901885658	0.707064566	0.042541318	0.971173598	0.96949042	0.629183294	0.1394733	0.008612388	0.605772272	0.874424226	0.732768578	0.110988667	0.022703101
X203757350003_R05C01	0	1	14.92	104	0.227021437	0.736102974	0.308315504	0.970532444	0.905375872	0.205646706	0.986849056	0.003656889	0.023974077	0.142264302	0.0132061	0.029569106	0.945955746	0.726446873	0.836227978	0.956557336	0.503541711	0.004127358	0.270772733	0.02879508	0.921930214	0.009585301	0.300361881	0.335190552	0.036861357	0.969005545	0.524621093	0.013359503	0.991739119	0.020100647	0.986526344	0.777497393	0.93302238	0.718191444	0.030713473	0.855171279	0.939840649	0.668162797	0.193101214	0.011903813	0.578674246	0.793822336	0.503888612	0.096606911	0.025104014
X203757350003_R07C01	0	1	17.92	102	0.212000222	0.752034488	0.369577049	0.974664423	0.936923099	0.203555527	0.970119181	0.002730744	0.023517082	0.133016068	0.004274419	0.038702232	0.947367306	0.713324359	0.830098476	0.968853084	0.463213337	0.000847159	0.21100253	0.044261619	0.920712598	0.006840045	0.288733224	0.325780981	0.034608242	0.959961227	0.484689201	0.006177215	0.986316372	0.030693092	0.969773365	0.752094901	0.927630633	0.621258298	0.010434549	0.929741259	0.964220012	0.743072349	0.140549219	0.0081642	0.622728019	0.804238127	0.634112727	0.075182329	0.012041047
X203757350018_R03C01	0	0	15.50	106	0.277834925	0.779092733	0.051835776	0.970217036	0.966163067	0.255765308	0.976056939	0.013589483	0.052906302	NA	0.008757347	0.066452529	0.931505985	0.633788699	0.600158975	0.960462925	0.030417025	0.003559907	0.242580935	0.052930099	0.920572186	0.000378568	0.273739633	0.204783657	0.04872443	0.96072954	0.498478673	0.005212967	0.981209246	0.055735447	0.985263512	0.834239047	0.908863911	0.696456396	0.032868965	0.943702983	0.958426834	0.759285317	0.124265683	0.011186627	0.623066087	0.829464127	0.550689437	0.120286773	0.010388827
X203757350018_R05C01	0	0	14.33	103	0.307234585	0.806902479	0.05872776	0.858696984	0.938263602	0.227508005	0.962787147	0.001197998	0.017688389	0.122295545	0.008391008	0.067850405	0.941776022	0.613244225	0.684566721	0.956930756	0.013593211	0.005992502	0.255838163	0.042867276	0.941283897	0.013456307	0.239256326	0.301435747	0.058502654	0.931402467	0.51759055	0.008525256	0.98389941	0.157092857	0.976044485	0.858959265	0.90409568	0.711389494	0.029159637	0.939239794	0.950849232	0.736952037	0.187066259	0.020782185	0.586405108	0.824259948	0.556634876	0.117023756	0.014807925
X203757350018_R07C01	0	0	15.67	119	0.245472126	0.773222498	0.064205121	0.955473577	0.942157312	0.186798601	0.968205714	0.003150028	0.033967553	0.214266678	0.018713278	0.042437604	0.914998134	0.68598613	0.6682477	0.950179066	0.016990386	0.007135291	0.263197301	0.041813171	0.952962525	0.006298365	0.245914476	0.234940094	0.024604991	0.95580074	0.541333864	0.00658349	0.986719566	0.067188016	0.969131225	NA	0.941277763	0.711645913	0.053418617	0.889631238	0.933860125	0.780809118	0.134710972	0.01389945	0.643783645	0.861421865	0.543363407	0.085359043	0.032049347
X203757350022_R02C01	0	1	17.67	102	0.195794318	0.799992479	0.27197803	0.967271578	0.934755946	0.147360979	0.971500003	0.004668475	0.052724445	0.153407417	0.014526958	0.028231688	0.957967448	0.683732122	0.690303716	0.961555689	0.380142626	0.001997358	0.270082336	0.057605226	0.902308452	0.002107658	0.213763166	0.356257487	0.038686726	0.946860259	0.457183113	0.010804912	0.990932647	0.075930045	0.968303233	0.930788691	0.921259939	0.740151388	0.030354913	0.944133171	0.962985574	0.856851296	0.102832575	0.012570714	0.572562074	0.793743155	0.461223799	0.092160152	0.0139341
X203757350022_R04C01	0	0	15.50	103	0.637430325	0.756531527	0.047685167	0.805327538	0.93645196	0.369852415	0.958994184	0.000668141	0.050569048	0.169575197	0.015740486	0.055877562	0.916807306	0.368142989	0.754696258	0.941415704	0.038388409	0.010852244	0.175093158	0.064830979	0.975935911	0.006589004	0.206901099	0.508136336	0.064278598	0.96700037	0.596881615	6.15915E-05	0.990500562	0.011803945	0.977931691	0.913800067	0.949819911	0.783535091	0.072786184	0.835224191	0.959229199	0.521767811	0.110198512	0.010735899	0.699637965	0.855285025	0.730129178	0.133568744	0.033939072
X203757350022_R06C01	0	1	12.75	115	0.157691079	0.777437604	0.383175942	0.967973556	0.924887552	0.150659416	0.970893819	0.005978497	0.029341515	0.182428538	0.008212433	0.048011969	0.923952974	0.799929412	0.621821946	0.959415589	0.452009326	0.008820711	0.19834585	0.046738929	0.924891737	0.003078595	0.234053275	0.307733282	0.028352019	0.955357533	0.512871921	0.011023435	0.988197171	0.054779144	0.982832889	0.789201095	0.941997337	0.68655498	0.016372563	0.884495799	0.966619897	0.859031851	0.093042148	0.007120753	0.595805812	0.890546045	0.627519118	0.084588819	0.017921413
X203757350022_R08C01	0	0	16.08	92	0.10435704	0.717171079	0.0566295	0.731607121	0.921802261	0.081523216	0.896303155	0.00294664	0.058963163	0.144254153	0.037866219	0.011974279	0.89761568	0.869273725	0.627792602	0.924017408	0.060355986	4.02496E-07	0.138545899	0.152147434	0.742643572	0.002365486	0.134946533	0.109395215	0.107642183	0.963082668	0.463084089	0.002106701	0.888834819	0.018250117	0.926421736	0.437040268	0.834620814	0.792200987	0.034491153	0.863517525	0.945940353	0.888560372	0.040637032	0.022203672	0.980503042	0.925472858	0.662572344	0.043277342	0.026906428
X203757350023_R01C01	0	0	16.67	115	0.64448919	0.765236583	0.053247409	0.935369398	0.929840788	0.386726996	0.976390734	0.001976107	0.074347622	0.135782757	0.008183412	0.053580217	0.940629032	0.361544921	0.695943662	0.953264078	0.025872538	0.001625792	0.262073524	0.040157856	0.939637372	0.004346575	0.251062249	0.4212851	0.098382569	0.965191806	0.620642747	0.01401598	0.990653521	0.067428603	0.963648442	0.703956804	0.88534871	0.76482267	0.04671603	0.796090364	0.951010717	0.492635389	0.248804793	0.011070687	0.668252246	0.851168593	0.754443282	0.125559865	0.010760049
X203757350023_R03C01	0	0	14.08	108	0.473320389	0.79477953	0.040401911	0.947489069	0.889409871	0.29134884	0.978506149	0.004144562	0.034083634	0.20668949	0.003806276	0.040398667	0.960463968	0.379352322	0.573208218	0.964925093	0.006577618	0.002241297	0.182007184	0.043217264	0.873207965	0.003385743	0.204990393	0.308923721	0.055520449	0.951668735	0.47067034	0.012331849	0.989550855	0.02261659	0.969844446	0.823951638	0.89764492	0.698136673	0.020519454	0.792913134	0.948167473	0.571940041	0.197450612	0.017933053	0.708926677	0.804881834	0.691598521	0.091065812	0.018966186
X203757350023_R05C01	0	0	14.83	111	0.220681902	0.773449893	0.055935146	0.958826519	0.935443282	0.193723614	0.986525252	0.002475671	0.02394544	0.160409767	0.000306392	0.047918277	0.963419757	0.686281399	0.679044922	0.976475872	0.018410811	0.00357156	0.25873949	0.092154355	0.972639684	4.3113E-05	0.283236046	0.256241244	0.035598326	0.980714862	0.565385912	0.006579475	0.99336679	0.041230232	0.976388549	0.877298857	0.934773463	0.707275057	0.007340927	0.887113971	0.95941189	0.778972835	0.071823693	0.00979468	0.643945086	0.818390836	0.55780978	0.127438519	0.023015043
X203757350023_R07C01	0	1	18.58	113	0.381845744	0.835248155	0.310752733	0.915775716	0.935568847	0.273102312	0.975916456	0.00145096	0.036230472	0.173779413	0.004738352	0.027951598	0.9504446	0.570949197	0.716798724	0.964584871	0.474789714	0.002303645	0.255530138	0.031283127	0.965046996	0.000274773	0.278366174	0.326363433	0.047102264	0.935541375	0.549076606	0.006582015	0.996748542	0.020871677	0.958642158	0.636036388	0.922398688	0.696231248	0.006494845	0.963941355	0.948884271	0.613432302	0.133706123	0.008772135	0.625900029	0.823842671	0.611070173	0.07704238	0.018651646
X205045250040_R01C01	0	0	12.75	99	0.361754841	0.666147939	0.034011358	0.980316023	0.90092354	0.147866244	0.966949077	0.004463485	0.039626049	0.161328355	0.005025716	0.185165724	0.908524049	0.454633614	0.639468268	0.903717145	0.015464995	0.004744782	0.151240689	0.030552915	0.78592192	0.002021019	0.163101415	0.151899878	0.044115988	0.917646701	0.409894095	0.008823935	0.985437979	0.029523306	0.950064211	0.893890735	0.842244409	0.624440324	0.018308201	0.872884264	0.912628559	0.567710361	0.155691752	0.01029056	0.512135237	0.728556135	0.596356654	0.179621368	0.0142984
X205045250040_R02C01	0	0	9.58	95	0.399420554	0.660905117	0.044450382	0.966018709	0.916889966	0.221649628	0.975178044	0.004378444	0.040925805	0.179057117	0.0049748	0.194190075	0.903844251	0.429314208	0.668840986	0.889264106	0.011386613	0.002375505	0.14009237	0.031882405	0.692647165	0.006725842	0.169743518	0.256242327	0.088569314	0.92185015	0.452448919	0.003801653	0.969000832	0.01299809	0.956181685	0.898693593	0.832980564	0.703301316	0.00709126	0.791122296	0.841273833	0.479742894	0.163745368	0.014160625	0.549271474	0.769456946	0.534963907	0.181083508	0.008930161
X205045250040_R03C01	0	0	9.83	112	0.112320248	0.674196733	0.046741025	0.971550636	0.879873638	0.057674286	0.977367559	0.004924332	0.067818065	0.157357408	0.00373389	0.167189194	0.966822087	0.746960873	0.526308243	0.901238986	0.018246253	0.006354315	0.169729368	0.034160336	0.808697336	0.008794856	0.191790805	0.12588732	0.039493702	0.928694047	0.345057578	0.002307354	0.971663644	0.030379738	0.968072476	0.840466	0.819776737	0.638228887	0.020224873	0.846326665	0.912626552	0.74996516	0.108926472	0.010595537	0.453227966	0.71142838	0.445797416	0.204183218	0.009937289
X205046540067_R04C01	0	0	17.75	105	0.332634024	0.693672812	0.023333824	0.982913478	0.890217189	0.180800946	0.982744581	0.006817644	0.076462104	0.201313433	0.010297245	0.211263106	0.898498151	0.486768393	0.564443582	0.900496472	0.011449628	0.006774	0.184146229	0.04835018	0.771258842	0.000617703	0.196565994	0.229831481	0.036044985	0.929455577	0.430834424	0.008799249	0.993287061	0.028633909	0.979153686	NA	0.844274044	0.613344187	0.009616819	0.916010268	0.939977624	0.659553831	0.122014498	0.015196181	0.604207206	0.731673359	0.559436644	0.2263382	0.003131334
X205046540067_R05C01	0	1	9.00	125	0.292048634	0.673282619	0.207441012	0.97442849	0.913739305	0.126488704	0.977176454	0.003545672	0.074882004	0.207680492	0.006563822	0.234991	0.884007335	0.543316649	0.490653995	0.904175391	0.180964052	0.004452204	0.162302761	0.038782728	0.850803122	0.00864044	0.163203595	0.192844834	0.049605411	0.910993454	0.406276908	0.006056268	0.961479683	0.028836788	0.976107984	0.920146099	0.870541782	0.601041652	0.040096287	0.872413601	0.920996861	0.643274937	0.086773065	0.015045587	0.547625382	0.831651619	0.550925676	0.284487835	0.017921787
X205046540067_R06C01	0	1	9.00	99	0.212393714	0.66164272	0.1867365	0.968226987	0.91606063	0.06817154	0.978830355	0.007335851	0.013825189	0.183206946	0.008379466	0.148751142	0.907126755	0.585989497	0.563544114	0.903964985	0.224450402	0.005383908	0.171231564	0.026745671	0.843842633	0.003024141	0.145005392	0.156347543	0.031903504	0.923550605	0.344588359	0.001007098	0.999421931	0.018582983	0.964151145	0.73776852	0.889487829	0.618238457	0.020156189	0.949980188	0.946415087	0.680622815	0.105488672	0.014954275	0.533241578	0.782991719	0.518481501	0.226062806	0.012849987
X205046540067_R07C01	0	1	12.67	108	0.36920923	0.706914086	0.240494706	0.952944639	0.921723611	0.213302276	0.984923017	0.007925317	0.12638879	0.19579074	0.00415555	0.205372813	0.983851832	0.509432502	0.596660748	0.934477944	0.185461581	0.002874901	0.170006153	0.036213031	0.830851671	0.00477263	0.203109496	0.341961017	0.044275727	0.912247096	0.45135722	0.00168333	0.990043493	0.035663796	0.95670039	NA	0.907172771	0.75952858	0.006290198	0.812236394	0.916185228	0.619458277	0.125462605	0.020943167	0.583390871	0.766294667	0.549448198	0.232581297	0.014705526
X205046540067_R08C01	0	0	11.92	118	0.123651073	0.688217638	0.038160245	0.975106627	0.904046494	0.071358015	0.96393945	0.004538421	0.023488257	0.171002397	0.005877571	0.142646572	0.940204729	0.728055674	0.44954261	0.942256106	0.009679979	0.003215035	0.1575153	0.023451042	0.818898722	0.002130278	0.171801062	0.096309958	0.030788988	0.934751385	0.333802582	0.004368175	0.984432332	0.021433061	0.948210262	0.921267414	0.882196731	0.592017558	0.025649222	0.876409349	0.959272654	0.723499803	0.079587702	0.011775968	0.523990939	0.708303137	0.42657187	0.189841713	0.011542951
X205046540082_R01C01	0	0	15.00	107	0.263642841	0.605142465	0.030242996	0.962141183	0.848834657	0.130597316	0.980349606	0.007117127	0.062150144	0.190563166	0.014352443	0.165771792	0.930510581	0.550939596	0.432146069	0.907560706	0.018774446	0.005284726	0.135069772	0.035574192	0.818750281	0.008320621	0.133979681	0.153058126	0.045623117	0.947235532	0.366980498	0.008358805	0.986082383	0.015262669	0.946020015	0.835455415	0.880022134	0.596775051	0.018905196	0.768920042	0.97747404	0.551536826	0.060579068	0.007630333	0.432384482	0.755884206	0.42517424	0.263412599	0.016632594
X205046540082_R02C01	0	1	9.75	86	0.365958127	0.599575104	0.156702488	0.906439647	0.871255358	0.193791798	0.979999838	0.005060169	0.114097515	0.181764093	0.014330663	0.184866632	0.908175257	0.431596464	0.543484724	0.914141099	0.119595216	0.00949495	0.134149175	0.026658478	0.819221276	0.002268431	0.188808323	0.171863865	0.034432031	0.933015683	0.389582093	0.008023267	0.989000665	0.019459269	0.937257181	NA	0.87194577	0.614826163	0.019220193	NA	0.910416217	0.511507591	0.107372969	0.010620604	0.616742869	0.798428416	0.447911487	0.295287187	0.020678988
X205046540082_R03C01	0	0	15.42	102	0.146103352	0.643965213	0.036472598	0.974024381	0.930913229	0.070808038	0.994715981	0.007198807	0.022544388	0.206230979	0.006939939	0.156450181	0.963145155	0.634761127	0.468552325	0.911523522	0.010990728	0.002824439	0.125883728	0.030994186	0.827707016	0.004421149	0.146648693	0.092317951	0.046623445	0.914894789	0.348717562	0.023548144	0.985878607	0.007582632	0.970351749	0.749212248	0.853644691	0.577687528	0.020727796	0.877906819	0.924877033	0.645222638	0.086511577	0.018272478	0.512871134	0.711557388	0.46444391	0.227044596	0.013419948
X205046550004_R07C01	0	0	17.00	125	0.38325431	0.654744065	0.056240988	0.961691755	0.915899558	0.130481148	0.964434573	0.007596685	0.095843017	0.193829732	0.009752642	0.197959089	0.828711548	0.446308655	0.338064378	0.883677191	0.009942639	0.011386607	0.158144057	0.016164653	0.794699241	0.003345041	0.101195787	0.184003415	0.085404855	0.952725019	0.42910142	0.00829916	0.990582511	0.018500661	0.973445885	0.877231103	0.818357687	0.533250206	0.008362054	0.755847259	0.949674727	0.479374942	0.046117399	0.015019745	0.508360882	0.765807566	0.614684093	0.186182636	0.022591678
X205046550004_R08C01	0	0	9.00	120	0.41069028	0.658002603	0.026823761	0.95246848	0.888214801	0.182631382	0.976959785	0.012583229	0.048760326	0.206222222	0.002991055	0.160582208	0.909602926	0.420892427	0.656906636	0.904863316	0.031260211	0.009924909	0.180073718	0.041654403	0.691765978	0.005133625	0.197120433	0.239747638	0.03726021	0.927413185	0.4008841	0.008850391	0.98423183	0.002967372	0.971180583	0.737364919	0.873722398	0.542915588	0.011547967	0.760016468	0.91978975	0.554492066	0.188910274	0.019189778	0.625234275	0.713543939	0.616588637	0.176919052	0.015317782
X205111140162_R02C01	1	0	10.98	78	0.320427398	0.750003224	0.04575606	0.982530098	0.893789438	0.210526761	0.975090321	0.008972528	0.043056688	0.177932171	0.013492057	0.227665203	0.915542643	0.523364014	0.386637143	0.936789498	0.020257074	0.006815194	0.174191458	0.065224027	0.934925273	0.00859255	0.200646989	0.267684989	0.05386923	0.930891215	0.426182852	NA	0.985829003	0.007471433	0.95608325	0.857783143	0.845594725	0.642768714	9.83601E-05	0.918873629	0.917407676	0.611391017	0.12935305	0.01752145	0.560883087	0.727103185	0.584388327	0.227974545	0.019189677
X205111140162_R06C01	1	1	9.19	105	0.264655966	0.770499261	0.3222707	0.96738514	0.905022855	0.254298577	0.981328715	0.009069277	0.032815946	0.1828294	0.012108123	0.307931998	0.909820584	0.643273818	0.61441097	0.912325286	0.351301416	0.005231318	0.267028402	0.055450549	0.852250983	0.008556714	0.269914673	0.273611247	0.054197859	0.947219742	0.458988425	0.010885769	0.983334013	0.018554759	0.979706322	0.939054056	0.873457339	0.705773656	0.00284414	0.923856148	0.93406435	0.685126258	0.171837993	0.027331746	0.633573066	0.789586727	0.595700673	0.193942145	0.022751347
X205111140162_R08C01	1	0	9.35	110	0.58059118	0.760554775	0.045299095	0.969887509	0.910631756	0.361117836	0.979358777	0.00511216	0.036582901	0.190016456	0.010332015	0.287748055	0.939687249	0.370393758	0.76872536	0.940676805	0.031510807	0.009129532	0.206858057	0.040294828	0.877886271	0.007693692	0.249972754	0.392858078	0.067506867	0.931258842	0.562062324	0.015282338	0.990634175	0.012314684	0.96445543	0.936787434	0.854565399	0.692771545	0.005119366	0.882105113	0.944293298	0.519261936	0.237582839	0.029530028	0.702691152	0.802908861	0.747394155	0.245381374	0.033519408
X205111140170_R01C01	1	0	10.69	91	0.308115948	0.71202695	0.03480396	0.984981786	0.86204602	0.261020587	0.978987844	0.007719002	0.038600729	0.209937019	0.004751648	0.265218313	0.912242078	0.556992269	0.536548914	0.921284117	0.018871221	0.004467311	0.235876231	0.068460217	0.840304587	0.003504607	0.24910441	0.22909392	0.066610758	0.950202214	0.54953068	0.009783157	0.989933958	0.032990843	0.975832375	0.929923383	0.835301701	0.600123614	0.018068422	0.927968081	0.905630333	0.652972698	0.164426763	0.010641226	0.652775644	0.744400578	0.69277001	0.206963131	0.01899055
X205111140170_R05C01	1	0	7.94	86	0.294236595	0.757106895	0.109674054	0.983615294	0.905635529	0.192130234	0.975304492	0.010795334	0.047567868	0.223630908	0.011656471	0.279944523	0.943413818	0.585786294	0.500757129	0.927719631	0.014702205	0.007038128	0.258089935	0.038531514	0.774921431	0.00405061	0.317986302	0.247153677	0.056155583	0.946956624	0.46695051	0.011793085	0.971315919	0.003753117	0.96903773	0.918574179	0.879560369	0.645451026	0.018371224	0.927761075	0.945088051	0.649360212	0.222475216	0.022307847	0.592603463	0.771366194	0.580487755	0.193344327	0.014717186
X205111140170_R07C01	1	0	8.17	92	0.300925736	0.771529888	0.055253047	0.980625686	0.92450092	0.224208905	0.97833964	0.010054584	0.045317426	0.248565159	0.010741424	NA	0.935463225	0.599717779	0.64656891	0.92107107	0.013717984	0.010958251	0.259148022	0.048580149	0.922979473	0.006390552	0.243753603	0.270725298	0.063849824	0.956549106	0.447339281	0.0116989	0.980408943	0.025313379	0.975594617	0.909731415	0.89738436	0.619556932	0.015572119	0.944633029	0.922932451	0.649473183	0.189631334	0.025013728	0.620019309	0.826833654	0.545937611	0.146677494	0.023781857
X205111140171_R06C01	1	0	10.75	107	0.254063597	0.763181676	0.032915618	0.990870815	0.92234068	0.154755478	0.979014633	0.004147113	0.031897876	0.227809965	0.005780887	0.27739938	0.940302581	0.60941005	0.635992654	0.914306281	0.007116397	0.008793811	0.252643968	0.04972128	0.926205505	0.003344062	0.269158879	0.15206314	0.067059157	0.936746051	0.430397171	0.006053659	0.984081955	0.008695689	0.972037546	0.93151838	0.894474068	0.571048862	0.015440532	0.918151274	0.92055986	0.728039362	0.192143454	0.021391131	0.628434498	0.7665076	0.544864031	0.172771755	0.030601282
X205111140171_R08C01	1	0	9.25	122	0.279232503	0.731613084	0.02151426	0.958571822	0.86488439	0.208440542	0.972023202	0.006366377	0.119239238	0.212809681	0.005995558	0.282716769	0.939744583	0.637892439	0.469866372	0.927571319	0.024595333	0.006690895	0.195502592	0.064844279	0.933588753	0.004491091	0.199164499	0.249978078	0.029820387	0.945545954	0.45672355	0.005391589	0.979724759	0.057422124	0.967021502	NA	0.900025161	0.622936269	0.027885503	0.914347658	0.952543261	0.702328927	0.169076721	0.010014858	0.646195674	0.814138372	0.592102288	0.200206565	0.029518451
X205134980016_R01C01	0	1	14.20	103	0.226905165	0.752140199	0.229034479	0.994717757	0.928471885	0.124194875	0.978440979	0.00474936	0.038402519	0.179200137	0.00494716	0.19291471	0.908693289	0.628820069	0.578035701	0.929513786	0.337984562	0.006254422	0.165663171	0.050242933	0.854361412	NA	0.215483535	0.252826959	0.055578598	0.928190416	0.406866116	0.010104233	0.980423385	0.014393209	0.972688278	0.909092867	0.894899148	0.691407222	0.01662564	0.880431851	0.940450474	0.613250896	0.142399859	0.013319178	0.54486135	0.756882375	0.469399143	0.181433363	0.007255871
X205134980016_R04C01	0	0	9.08	108	0.133985634	0.752210313	0.038022276	0.974352754	0.933846342	0.079491715	0.969795084	0.003853953	0.023855898	0.211283867	0.009228618	0.197750895	0.910912306	0.695491147	0.46099732	0.903990841	0.006639547	0.00744398	0.168957009	0.048532822	0.924521376	NA	0.173028735	0.090572879	0.04381949	0.937349043	0.338759139	0.007480631	0.988082912	0.023668263	0.988474309	0.945559336	0.86324863	0.650538171	0.01126488	0.926138539	0.912760013	0.700260416	0.113477079	0.014620915	0.54608561	0.780633506	0.34787868	0.19323728	0.012730044
X205134980016_R06C01	0	0	10.97	105	0.169561616	0.720835477	0.024628356	0.969960125	0.933038464	0.101571666	0.95350309	0.009342499	0.019558908	0.201066667	0.006889215	0.219083236	0.884969475	0.690572771	0.410565042	0.920411788	0.01571005	0.008711894	0.184382251	0.049474053	0.867427544	0.008549444	0.208108552	0.13581727	0.032676647	0.941903578	0.416107485	0.008650987	0.985188113	0.015936205	0.979837588	NA	0.830720479	0.566972761	0.004317785	0.90883171	0.934506742	0.651838417	0.132196342	0.014014918	0.579984144	0.797447566	0.544729349	0.161041364	0.009881019
X205134980027_R01C01	0	1	16.19	93	0.553365025	0.745470722	0.312065054	0.975488798	0.907657906	0.337142349	0.980560324	0.002939357	0.098973474	0.147776968	0.002296499	0.211498983	0.902011225	0.352283271	0.67269642	0.925807509	0.402470297	0.004154142	0.186725225	0.041465942	0.923467427	0.004563569	0.210083589	0.317914048	0.08387218	0.957320142	0.465158238	0.009468357	0.98472753	0.012858568	0.981390143	0.932706676	0.860956846	0.655996374	0.00263239	0.907182281	0.929770197	0.468139722	0.183156256	0.015836942	0.527358735	0.737953654	0.605809411	0.202710333	0.012551905
X205134980027_R03C01	0	1	16.86	107	0.369282362	0.719428547	0.297254887	0.97239454	0.846041421	0.24399846	0.977622848	0.007300429	0.059819112	0.159448001	0.005241035	0.240922194	0.937981079	0.508171587	0.556116743	0.941661715	0.342348598	0.00785001	0.242774929	0.065769396	0.841404719	0.012161591	0.227840607	0.306552577	0.077245917	0.94540005	0.429204627	0.007622438	0.980101959	0.019125445	0.982244996	0.9096896	0.893252085	0.641346289	0.024368947	0.882303869	0.890723997	0.656620551	0.19582279	0.015340093	0.579616729	0.800558827	0.602824498	0.183034896	0.023429058
X205134980027_R05C01	0	0	9.44	127	0.137111108	0.698492335	0.048760165	0.991054063	0.934586456	0.100054751	0.981377	0.00898415	0.016901572	0.155049597	0.003328548	0.180948771	0.909793793	0.682858022	0.563056054	0.936696251	0.026732966	0.006898283	0.186672463	0.051331187	0.876201181	3.75333E-05	0.157245966	0.160766246	0.033496207	0.917982419	0.43494886	0.010239042	0.982922745	NA	0.985815856	0.931383486	0.883923611	0.560506214	0.012025584	0.919962165	0.925402539	0.689258781	0.093821892	0.010750631	0.512369301	0.780394281	0.5076656	0.177302954	0.017736251
X205134980027_R07C01	0	1	9.42	113	0.443265698	0.715375588	0.259152151	0.949889784	0.94079745	0.253766818	0.971359185	0.005300612	0.061102752	0.223515716	0.005264765	0.265577483	0.889011719	0.462111482	0.659004097	0.93916759	0.286023263	0.00255959	0.182791134	0.030455844	0.814473162	0.00208924	0.237582455	0.282867201	0.050933677	0.95675351	0.496139368	0.008361135	0.987209053	0.032308619	0.985884602	0.751588769	0.885388527	0.664700648	0.012498089	0.93074349	0.950223189	0.531702487	0.220591412	0.014987128	0.600654353	0.786197534	0.657045387	0.187743057	0.024875829
X205134980067_R03C01	0	0	10.75	122	0.164662413	0.735469487	0.28052956	0.98891431	0.919201511	0.126068628	0.975089372	0.003410249	0.035949682	0.217406143	0.003938615	0.240066794	0.873788987	0.678546139	0.574454338	0.911946057	0.296966074	0.009363291	0.202783327	0.0375061	0.871812143	0.003474994	0.163246306	0.171426467	0.039717008	0.931887374	0.40019481	0.004893895	0.967422195	0.019460394	0.970514597	0.910911309	0.882743858	0.599843795	0.004778367	0.912026438	0.869458343	0.738809777	0.084818745	0.014392508	0.612962848	0.741862301	0.403724877	0.205204727	0.010985525
X205134980069_R02C01	0	1	14.43	108	0.324010032	0.727822042	0.291004951	0.982732458	0.904326414	0.217772079	0.968787626	0.012977097	0.075229009	0.193143451	0.012736223	0.248378278	0.871666235	0.547257679	0.651809412	0.923797392	0.302800441	0.008075532	0.21565676	0.054402862	0.924462029	0.007318657	0.217468611	0.261098175	0.07120284	0.950056032	0.461587753	0.009822071	0.966091229	0.019803623	0.968520636	0.905000229	0.895515496	0.533117514	0.010394994	0.893277685	0.902826862	0.60582241	0.09931963	0.019357592	0.564120003	0.729715707	0.521389253	0.224803922	0.01894545
X205134980069_R04C01	0	1	16.98	106	0.240342213	0.729374932	0.029051668	0.957375058	0.924665185	0.22796685	0.961649739	0.008364587	0.051486396	0.226566318	0.014086497	0.28091684	0.935753662	0.652534014	0.628531701	0.922443377	0.019046478	0.011725353	0.213619077	0.078952137	0.926431743	0.00904999	0.221737903	0.201156841	0.033032002	0.956032285	0.503834611	0.007613152	0.98230388	0.021990923	0.977874285	0.959820155	0.896523313	0.562563328	0.010822323	0.940432099	0.937851082	0.678869197	0.103782909	0.011672429	0.591882587	0.767063541	0.520837306	0.206667085	0.021725689
X205134980069_R06C01	0	0	14.69	100	0.296371557	0.741214592	0.062464051	0.939067367	0.931850905	0.196261479	0.980882234	0.008591883	0.05299845	0.194667296	0.008486943	0.288969847	0.906478737	0.586042744	0.65604302	0.93230113	0.026322466	0.002701086	0.200816298	0.035900177	0.869342768	0.007816414	0.218744293	0.219643269	0.073034345	0.970461331	0.488792623	0.008718242	0.990553157	0.039754645	0.975522751	0.823648928	0.909920885	0.66063582	0.009174256	0.90643129	0.928284899	0.658239003	0.197666639	0.013031867	0.614422166	0.776547501	0.515205736	0.190914131	0.025580378
X205134980069_R08C01	0	0	11.27	102	0.39781307	0.731792428	0.068416467	0.966288985	0.878469207	0.300060227	0.965542608	0.00840317	0.097114337	0.249688488	0.010699613	0.309793813	0.919883025	0.528587745	0.685779099	0.924234266	0.016314672	0.009626634	0.21601055	0.033158087	0.779492834	0.005312209	0.277821641	0.39210267	0.039887069	0.949379393	0.522321171	0.01849998	0.98975014	0.074008518	0.980442749	0.824087946	0.886969943	0.633264782	0.013405443	0.886759374	0.933606299	0.582472718	0.216361298	0.013105094	0.6496521	0.792777092	0.558607074	0.202534523	0.020630306
X205134980128_R02C01	0	0	16.25	95	0.313239938	0.727725738	0.071718969	0.977867569	0.9524533	0.148524406	0.985744878	0.005341548	0.058779719	0.197630517	0.004430297	0.252993663	0.882454445	0.54095845	0.561621621	0.94153631	0.019895202	0.005052838	0.218900081	0.038400997	0.949250322	0.005047806	0.253340071	0.1563355	0.055713302	0.968147679	0.459997975	0.014331853	0.99032632	0.007894252	0.96974683	0.88381177	0.90944168	0.602495057	0.01867968	0.836649593	0.956386981	0.671183973	0.148770492	0.015519599	0.604855763	0.793423016	0.595346771	0.229921843	0.024556408
X205134980128_R04C01	0	1	16.39	82	0.244629264	0.770238996	0.295620326	0.989470427	0.948100972	0.186219844	0.97888263	0.010009631	0.036410813	0.211457018	0.006905285	0.244765633	0.924622024	0.660565027	0.438268279	0.954853045	0.303211869	0.008520252	0.21955643	0.071189	0.946563715	0.004795158	0.198901529	0.288566978	0.067164446	0.953671086	0.439383745	0.003573189	0.98970559	0.027085991	0.978560185	0.893241293	0.907201574	0.592370789	0.000925021	0.906834906	0.950891102	0.702654107	0.128783777	0.019009997	0.57440361	0.778930718	0.485448748	0.178544699	0.030255143
X205134980128_R06C01	0	0	11.50	114	0.412316341	0.758785705	0.062535038	0.975887373	0.904151628	0.26913982	0.985944811	0.007877634	0.062191727	0.17599288	0.006211962	0.266789009	0.910663237	0.482842285	0.608237439	0.900560938	0.027919313	0.004238723	0.216721102	0.055329368	0.93180524	0.001108647	0.27759958	0.290380681	0.058196869	0.974905275	0.494605976	0.011205032	0.986022131	0.022591126	0.978860204	0.969376042	0.905012421	0.653258542	0.021306894	0.91526848	0.935701025	0.624590783	0.247163928	0.014395497	0.678978995	0.803016056	0.625646909	0.200467178	0.025685684
X205134980131_R01C01	0	1	14.66	84	0.172057953	0.705632403	0.279816985	0.993106692	0.939411451	0.096865264	0.979393438	0.004526259	0.031061182	0.216766759	0.003116912	0.18110446	0.910573906	0.635792291	0.429156156	0.93491146	0.35218949	0.00594351	0.141044899	0.041458058	0.920766951	0.009729215	0.203446209	0.130742688	0.043655779	0.942457668	0.368102494	4.16112E-05	0.985195254	0.016985649	0.984118672	0.84367322	0.87905954	0.499525952	0.012983827	0.925502592	0.914812936	0.662954024	0.076217031	0.01257566	0.462734764	0.758771392	0.380602536	0.165217676	0.01511877
X205134980131_R03C01	0	1	16.55	118	0.234486616	0.794808521	0.310069606	0.984463835	0.93701208	0.216514428	0.972955292	0.00322584	0.058947234	0.211883308	0.019190491	0.281103117	0.912384344	0.669793867	0.499316579	0.940740493	0.383887967	0.006179971	0.239783229	0.062057387	0.850127739	0.002753718	0.253951552	0.325636276	0.070243344	0.939331525	0.464900988	0.00904536	0.987200426	0.052116912	0.968253949	0.932070888	0.906338449	0.590393929	0.011977937	0.931665707	0.91751768	0.69401252	0.187656277	0.017341589	0.521912729	0.777276853	0.571965278	0.186203613	0.011828142
X205134980131_R05C01	0	0	11.59	119	0.121414999	0.750974753	0.023426056	0.984860565	0.930750063	0.203861371	0.983802107	0.004536666	0.037751404	0.210924583	0.005985156	0.233946971	0.909964632	0.74242491	0.542563193	0.907928065	0.018491779	0.006406844	0.17630818	0.045499961	0.853833606	0.006733433	0.201912386	0.112717407	0.041018295	0.94656209	0.364645846	0.018864386	0.987596811	0.031321344	0.956820246	0.892920043	0.862909846	0.554034497	0.048755775	0.921574663	0.930052023	0.742954185	0.163181016	0.010031578	0.471223375	0.781478207	0.528407134	0.141326366	0.017046887
X205134980131_R07C01	0	1	17.58	124	0.120061205	0.800632628	0.305192607	0.992773085	0.926648655	0.075409361	0.969565909	0.003617037	0.031376361	0.217105675	0.003383503	0.21499928	0.887180004	0.717764188	0.508008803	0.924727136	0.397941889	0.004753902	0.21075127	0.058743371	0.814395116	0.001310768	0.242397944	0.144826033	0.053217925	0.949610595	0.413876954	0.00275461	0.977840963	0.008428598	0.977592586	0.930868534	0.884973256	0.6021937	0.003859173	0.946129515	0.941422213	0.749662888	0.134500347	0.008886571	0.521208704	0.764924053	0.45638849	0.158451232	0.013124607
X205134980132_R02C01	0	0	15.68	90	0.152588133	0.724534257	0.037600148	0.967037871	0.944393798	0.102027879	0.977632718	0.005335326	0.041300679	0.221650985	0.009437971	0.197794211	0.905306228	0.669996798	0.568779353	0.934905257	0.01480111	0.003452734	0.207589627	0.051137122	0.861679094	0.010161421	0.193717432	0.155358905	0.036947207	0.935609303	0.398769021	0.007625158	0.978001253	0.021630139	0.976442219	0.826818902	0.865622133	0.682773147	0.015398694	0.940646267	0.946853356	0.686720795	0.085332819	0.012737773	0.526799731	0.742665167	0.405395478	0.225589226	0.011840758
X205134980132_R04C01	0	1	12.36	99	0.222966137	0.756118889	0.316349397	0.975153226	0.926982038	0.156897048	0.977430901	0.01230187	0.053212223	0.224258548	0.005003888	0.271328215	0.904379408	0.673052441	0.657311008	0.92163297	0.38819489	0.007949008	0.235248907	0.072245603	0.849710592	0.003753609	0.284261955	0.236183173	0.033733727	0.931011168	0.443590328	0.011430597	0.99206788	0.035294024	0.977516426	0.892519256	0.894700737	0.685129425	0.011363258	0.889033278	0.913497559	0.682119379	0.138485592	0.014129348	0.61255219	0.747841374	0.478386289	0.193913747	0.010906604
X205134980171_R01C01	1	1	9.07	100	0.118103717	0.669361224	0.240157253	0.980935577	0.917133415	0.069482027	0.973522158	0.009054927	0.0397183	0.218241892	0.009065827	0.193310976	0.915535667	0.749959769	0.392518047	0.923470662	0.316289328	0.005192314	0.18380237	0.054020203	0.918430192	0.003505104	0.153162542	0.155228134	0.047809252	0.940535248	0.381057232	0.00342851	0.98229642	0.018340137	0.966880455	0.939852202	0.842527013	0.520628172	0.024501153	0.938511333	0.912854651	0.697646224	0.11645623	0.014826256	0.54840422	0.704802048	0.450115915	0.180282383	0.013755549
X205134980171_R03C01	1	0	10.38	112	0.236177526	0.750073534	0.033351064	0.969351835	0.935366909	0.195623732	0.973681822	0.008386755	0.08008831	0.182454736	0.006540574	0.303266846	0.916750395	0.656423856	0.581617967	0.93257014	0.029669678	0.00593497	0.245705976	0.060524831	0.828635294	0.002809866	0.268736335	0.24913059	0.032048506	0.94636233	0.498203324	0.011484456	0.987079862	NA	0.972613578	0.89716436	0.872770441	0.559267531	0.041196637	0.908039436	0.944224188	0.690252844	0.191134844	0.012592628	0.605164235	0.837346589	0.606472847	0.204403618	0.043386652
X205134980171_R05C01	1	0	8.50	87	0.196157	0.773510378	0.041518533	0.975025656	0.90752776	0.13764522	0.966957718	0.010905249	0.047331278	0.232783855	0.008389709	0.254989233	0.898815187	0.69124938	0.545530064	0.913340157	0.006570842	0.003107848	0.228212427	0.050899169	0.849597683	0.002786528	0.271626024	0.264709046	0.041898216	0.936544441	0.458604179	0.008047512	0.985855593	0.03199327	0.956878158	0.948730411	0.865784509	0.591292257	0.025246546	0.928247578	0.905776104	0.724748755	0.186177132	0.026982142	0.640318938	0.75324092	0.523447605	0.159391597	0.031105991
X205134980171_R07C01	1	0	9.46	98	0.221334836	0.770824858	0.050983562	0.963156959	0.92915922	0.162600532	0.977963268	0.008787715	0.043978673	0.231058282	0.013988767	0.255944598	0.944615074	0.652615396	0.392861218	0.918675722	0.007822308	0.004269737	0.217862423	0.05853315	0.912124456	0.004780547	0.224646119	0.241590117	0.030770319	0.957089627	0.477621348	NA	0.980961585	0.037747467	0.984666987	0.89905676	0.893180805	0.619713583	0.016572711	0.923510782	0.942573005	0.696086803	0.127757083	0.020027874	0.558349977	0.751467292	0.54584041	0.15258287	0.02085315
X205134980172_R04C01	1	0	11.82	85	0.247392221	0.717872868	0.085559951	0.982422651	0.919730004	0.187407841	0.970060683	0.010151268	0.069055945	0.234158203	0.011623002	0.260314342	0.911576609	0.584415372	0.432226956	0.909254829	0.007951515	0.007876332	0.243327459	0.052456501	0.871436583	0.011416611	0.205931059	0.212743155	0.050650756	0.944878064	0.467458834	0.010596833	0.973440815	0.021842812	0.97002851	0.886196703	0.821280575	0.557871821	0.00576539	0.91272447	0.927373059	0.677093198	0.161290811	0.025085338	0.601615548	0.75854605	0.524824127	0.166053583	0.022881511
X205134980172_R06C01	1	0	9.04	87	0.2771127	0.738492414	0.050455472	0.980236957	0.914658324	0.221757324	0.979411396	0.012149436	0.054524081	0.22015592	0.013902617	0.301131964	0.919367182	0.595306058	0.386705528	0.907128009	0.014306764	0.007607504	0.247661051	0.06702083	0.779996514	0.00960033	0.267801455	0.259524484	0.056130877	0.949477729	0.441798032	0.009213324	0.973183159	0.023445122	0.973717035	0.917019964	0.822243548	0.606030371	0.022532026	0.90159017	0.918609362	0.652511523	0.264787518	0.018977316	0.652114183	0.775345549	0.566972365	0.1689251	0.025709458
X205134980172_R08C01	1	0	12.92	111	0.455549041	0.740596384	0.034274696	0.974551579	0.880673687	0.263265974	0.971426628	0.006229853	0.0581742	0.204811136	0.007947636	0.240693286	0.926890293	0.426701173	0.629391841	0.924568706	0.009885559	0.002200957	0.216379648	0.043156432	0.764673655	0.010361297	0.230886698	0.290395642	0.072898362	0.947759422	0.494441733	0.012823692	0.977890491	0.024526091	0.98230698	0.916012061	0.852454285	0.638066621	1.54451E-11	0.922553895	0.928763781	0.590329447	0.152774688	0.019239804	0.564626159	0.739750175	0.582209635	0.141219385	0.018747909
X205134980191_R01C01	1	0	12.38	104	0.136638515	0.75308769	0.03142686	0.972027355	0.895735485	0.117316846	0.987874618	0.005936547	0.016028708	0.176067791	0.003233993	0.184773347	0.931541299	0.692081788	0.568009559	0.916762815	0.011892839	0.002463816	0.191821188	0.05157585	0.880455163	0.000936739	0.208922236	0.203949796	0.039365501	0.941547827	0.386367188	0.012797375	0.982286218	0.032052114	0.987849438	0.920203312	0.843007212	0.507300508	0.009859095	0.920057191	0.899453403	0.688245523	0.141091424	0.011917005	0.544214712	0.70514083	0.418313935	0.172082925	0.014597735
X205134980191_R05C01	1	1	7.79	94	0.313006431	0.746190288	0.286194809	0.969345851	0.927874174	0.232271826	0.978934216	0.011357993	0.057843853	0.168085509	0.003721045	0.317785621	0.913415443	0.590571836	0.574639888	0.902210672	0.302310472	0.003150647	0.243394403	0.041538026	0.814723429	0.004186025	0.246540985	0.223437267	0.037435411	0.949985391	0.465839401	0.004752811	0.988578351	0.017934922	0.981057789	0.853481534	0.859127518	0.681028865	0.020308644	0.906590262	0.908907132	0.663439569	0.206280489	0.015233106	0.659158009	0.793151782	0.684002536	0.170260834	0.025127828
X205134980192_R02C01	1	0	12.41	97	0.326106072	0.7344294	0.054953494	0.994309005	0.920010313	0.191779229	0.967848181	0.004384459	0.052634588	0.240913534	0.005446155	0.240840947	0.904637459	0.540511943	0.613016717	0.932740318	0.027284488	0.00713543	0.226264624	0.059346572	0.835915782	0.007670426	0.187068797	0.220800707	0.064469368	0.949611301	0.447421211	0.007495128	0.990060061	0.018763265	0.984511936	0.880470569	0.894717213	0.641902333	0.010288476	0.958971221	0.941307925	0.644411779	0.164071683	0.01244743	0.639769712	0.794389143	0.527530227	0.201182855	0.017177033
[truncated: 16 more columns]
